# Supplementary material for: Neuroprotective Epigenetic Changes Induced by Maternal Treatment with an Inhibitor of Soluble Epoxide Hydrolase Prevents Early Alzheimer′s Disease Neurodegeneration
Source: Int J Mol Sci. 2022 Dec 2;23(23):15151. doi: 10.3390/ijms232315151 (PMC9740580; doi:10.3390/ijms232315151)
Supplement: Supplementary file 1 [file ijms-23-15151-s001.zip]

Archive with 1 entries (1 files):
- ijms-2029859-supplementary.pdf
